# Supplementary material for: Arpin Regulates Migration Persistence by Interacting with Both Tankyrases and the Arp2/3 Complex
Source: Int J Mol Sci. 2021 Apr 16;22(8):4115. doi: 10.3390/ijms22084115 (PMC8073056; doi:10.3390/ijms22084115)
Supplement: Supplementary file 1 [file ijms-22-04115-s001.zip]

Archive with 1 entries (1 files):
- ijms-1166964-supplementary.pdf
